# Supplementary material for: Road to Extinction? Past and Present Population Structure and Genomic Diversity in the Koala
Source: Mol Biol Evol. 2025 Mar 25;42(4):msaf057. doi: 10.1093/molbev/msaf057 (PMC12014528; doi:10.1093/molbev/msaf057)
Supplement: msaf057_Supplementary_Data [file msaf057_supplementary_data.zip]

Archive with 2 entries (2 files):
- Supplementary Material_final.pdf
- SuppTables.xlsx
