# Supplementary material for: Road to Extinction? Past and Present Population Structure and Genomic Diversity in the Koala
Source: Mol Biol Evol. 2025 Mar 25;42(4):msaf057. doi: 10.1093/molbev/msaf057 (PMC12014528; doi:10.1093/molbev/msaf057)
Supplement: msaf057_Supplementary_Data [file msaf057_supplementary_data.zip › SuppTables.xlsx]

## Sheet: STable1
Table S1. Overview of the number and origin of koala samples in the dataset. NA - Not available/unknown
Sample ID	Museum	Registration/Catalog No.	Region	Site	Coverage	Coverage groups	Age category	Collection date
K_59714_LON	Natural History Museum London, UK	1859.7.12.4	Enomango	QLD	5.28537	>5	historic	1859
K_2581112_LON	Natural History Museum London, UK	1925.8.1.112	Brunswick District	NSW	3.96648	<5	historic	1925
K_2581113_LON	Natural History Museum London, UK	1925.8.1.113	Brunswick District	NSW	5.23474	>5	historic	1925
K_2581114_LON	Natural History Museum London, UK	1925.8.1.114	Brunswick District	NSW	3.89065	<5	historic	1925
K_2581115_LON	Natural History Museum London, UK	1925.8.1.115	Brunswick District	NSW	6.10273	>5	historic	1925
K_551224215_LON	Natural History Museum London, UK	1855.12.24.215	Port Stephens	NSW	4.29784	<5	historic	1855
K_582601_STO	Natural History Museum Stockholm, Sweden	582601	New South Wales	NSW	3.73491	<5	historic	NA
K_640803_STO	Natural History Museum Stockholm, Sweden	640803	Tweed River	NSW	16.7918	>10	historic	1912
K_159224_GER	Kansas University Museum, U.S.A.	159224	Northern Australia	QLD	10.8435	>10	historic	NA
K_582119_GER	Natural History Museum Stockholm, Sweden	NRM 582119	Northern Australia	QLD	9.57459	>5	historic	NA
K_J6480_GER	Queensland Museum, Australia	J6480	Northern Australia	QLD	5.01538	>5	historic	NA
K_J7209_GER	Queensland Museum, Australia	J7209	Northern Australia	QLD	6.78585	>5	historic	NA
K_JM1875_GER	Queensland Museum, Australia	JM1875	Northern Australia	QLD	8.78583	>5	historic	NA
K_JM64_GER	Queensland Museum, Australia	JM64	Northern Australia	QLD	11.3663	>10	historic	NA
K_1012_OSL	Natural History Museum Oslo, Norway	M1012	Coomooboolaroo	QLD	5.74425	>5	historic	1884
K_1013_OSL	Natural History Museum Oslo, Norway	M1013	Rockhampton	QLD	7.40925	>5	historic	1883
K_1015_OSL	Natural History Museum Oslo, Norway	M1015	Coomooboolaroo	QLD	3.41841	<5	historic	1884
K_1712121_LON	Natural History Museum London, England	1917.12.12.1	Queensland	QLD	8.39548	>5	historic	NA
K_22122917_LON	Natural History Museum London, England	1922.12.29.27	O Bil Bil, near Mundubberra	QLD	2.58497	<5	historic	1922
K_2581107_LON	Natural History Museum London, England	1925.8.1.107	Prairie, N Queensland	QLD	7.42745	>5	historic	1925
K_2581108_LON	Natural History Museum London, England	1925.8.1.108	Alice Downs, Blackall	QLD	4.39069	<5	historic	1925
K_2581109_LON	Natural History Museum London, England	1925.8.1.109	Alice Downs, Blackall	QLD	4.96976	<5	historic	1925
K_2581110_LON	Natural History Museum London, England	1925.8.1.110	Torrens Creek	QLD	5.46081	>5	historic	1925
K_2581111_LON	Natural History Museum London, England	1925.8.1.111	Westwood, Nr Rockhampton	QLD	5.74951	>5	historic	1925
K_42903_NY	American Museum of Natural History, U.S.A.	M-42903	Queensland	QLD	5.93359	>5	historic	NA
K_582119_STO	Natural History Museum Stockholm, Sweden	582119	Blackal Range	QLD	1.53352	<5	historic	1911
K_65607_NY	American Museum of Natural History, U.S.A.	M-65607	Munduberra, Lochaber Station	QLD	4.95189	<5	historic	NA
K_65608_NY	American Museum of Natural History, U.S.A.	M-65608	Munduberra, Lochaber Station	QLD	1.5748	<5	historic	NA
K_65609_NY	American Museum of Natural History, U.S.A.	M-65609	Munduberra, Lochaber Station	QLD	1.65298	<5	historic	NA
K_65612_NY	American Museum of Natural History, U.S.A.	M-65612	Munduberra, Lochaber Station	QLD	2.54631	<5	historic	NA
K_1739_GER	Museum of Gothenburg, Sweden	Ma. Ex. 1739	Gympie	QLD	4.43166	<5	historic	1870
K_449217_LON	Natural History Museum London, England	1844.9.2.17	"New Holland"/Australia	NA	6.54685	>5	historic	NA
K_4_GER	Museum of Gothenburg, Sweden	Ma. Spir 4	Gympie	QLD	2.9037	<5	historic	1870
K_786_GER	Museum of Gothenburg, Sweden	Ma. Ex. 786	Gympie	QLD	3.77782	<5	historic	1870
K_1868.2_SCOT	National Museum Scotland, Scotland	Z.1868.2.21	Victoria	VIC	2.89467	<5	historic	NA
K_2510822_LON	Natural History Museum London, England	1925.10.8.22	French Island	VIC	2.37814	<5	historic	1925
K_5593.W1_SCOT	National Museum Scotland, Scotland	W5593	Kennett River	VIC	7.0283	>5	historic	NA
WGM043_1368	Australian Museum, Australia (Frozen Tissue Collection)	M.50534	Byron	NSW	9.29078	>5	modern	2017
WGM043_309	Australian Museum, Australia (Frozen Tissue Collection)	M.47218	Coomera	QLD	8.35531	>5	modern	2009
WGM043_310	Australian Museum, Australia (Frozen Tissue Collection)	M.47219	Coomera	QLD	10.6344	>10	modern	2009
WGM043_326	Australian Museum, Australia (Frozen Tissue Collection)	M.47235	Bessiebelle	VIC	10.4644	>10	modern	2014
WGM043_327	Australian Museum, Australia (Frozen Tissue Collection)	M.47236	Bessiebelle	VIC	12.2864	>10	modern	2014
WGM043_330	Australian Museum, Australia (Frozen Tissue Collection)	M.47239	Bessiebelle	VIC	11.6917	>10	modern	2014
WGM043_331	Australian Museum, Australia (Frozen Tissue Collection)	M.47240	Bessiebelle	VIC	8.46639	>5	modern	2014
WGM043_384	Australian Museum, Australia (Frozen Tissue Collection)	M.47420	Coonabarabran	NSW	9.76285	>5	modern	1998
WGM043_410	Australian Museum, Australia (Frozen Tissue Collection)	M.47446	Strezlecki/East Gippsland	VIC	10.7334	>10	modern	1997
WGM043_461	Australian Museum, Australia (Frozen Tissue Collection)	M.47497	Kentlyn	NSW	10.5605	>10	modern	1995
WGM043_462	Australian Museum, Australia (Frozen Tissue Collection)	M.47498	Kentlyn	NSW	10.562	>10	modern	1997
WGM043_464	Australian Museum, Australia (Frozen Tissue Collection)	M.47500	Wedderburn	NSW	10.5065	>10	modern	1997
WGM043_465	Australian Museum, Australia (Frozen Tissue Collection)	M.47501	Wedderburn	NSW	10.8624	>10	modern	1997
WGM043_467	Australian Museum, Australia (Frozen Tissue Collection)	M.47503	Wedderburn	NSW	9.35926	>5	modern	1997
WGM043_502	Australian Museum, Australia (Frozen Tissue Collection)	M.47538	Maitland	NSW	11.3775	>10	modern	1996
WGM043_503	Australian Museum, Australia (Frozen Tissue Collection)	M.47539	Maitland	NSW	10.5866	>10	modern	1996
WGM043_506	Australian Museum, Australia (Frozen Tissue Collection)	M.47542	Maitland	NSW	10.5605	>10	modern	1996
WGM043_721	Australian Museum, Australia (Frozen Tissue Collection)	M.48324	Isaac Region	QLD	9.91185	>5	modern	2010-2015
WGM043_723	Australian Museum, Australia (Frozen Tissue Collection)	M.48326	Isaac Region	QLD	9.86542	>5	modern	2010-2015
WGM043_738	Australian Museum, Australia (Frozen Tissue Collection)	M.48344	Peak Downs	QLD	8.83266	>5	modern	2010-2015
WGM043_739	Australian Museum, Australia (Frozen Tissue Collection)	M.48489	Peak Downs	QLD	5.6408	>5	modern	2010-2015
WGM043_869	Australian Museum, Australia (Frozen Tissue Collection)	M.48606	Lismore City Council	NSW	10.5387	>10	modern	2016
WGM043_875	Australian Museum, Australia (Frozen Tissue Collection)	M.50324	Lismore City Council	NSW	8.12486	>5	modern	2016
WGM043_877	Australian Museum, Australia (Frozen Tissue Collection)	M.50307	Lismore City Council	NSW	9.34857	>5	modern	2016
WGM043_886	Australian Museum, Australia (Frozen Tissue Collection)	M.50325	Lismore City Council	NSW	9.90662	>5	modern	2016

## Sheet: STable2
Table S2. NCBI Accession numbers of all 53 downloaded mitochondrial control region (d-loop) sequences of Phascolarctos cinereus used to create a multiple sequence alignment.
Accession no.	Haplotype	Study
AJ005846.1	Pc12	Houlden et al. (1999)
AJ005847.1	Pc13	Houlden et al. (1999)
AJ005848.1	Pc14	Houlden et al. (1999)
AJ005849.1	Pc15	Houlden et al. (1999)
AJ005850.1	Pc7	Houlden et al. (1999)
AJ005851.1	Pc16	Houlden et al. (1999)
AJ005852.1	Pc17	Houlden et al. (1999)
AJ005853.1	Pc18	Houlden et al. (1999)
AJ005854.1	Pc19	Houlden et al. (1999)
AJ005855.1	Pc4	Houlden et al. (1999)
AJ005856.1	Pc20	Houlden et al. (1999)
AJ005857.1	Pc21	Houlden et al. (1999)
AJ005858.1	Pc22	Houlden et al. (1999)
AJ005859.1	Pc23	Houlden et al. (1999)
AJ005860.1	Pc24	Houlden et al. (1999)
AJ005861.1	Pc25	Houlden et al. (1999)
AJ005862.1	Pc26	Houlden et al. (1999)
AJ005863.1	Pc27	Houlden et al. (1999)
AJ012059.1	Pc40	Houlden et al. (1999)
AJ012061.1	Pc41	Houlden et al. (1999)
AJ012062.1	Pc42	Houlden et al. (1999)
AJ012063.1	Pc28	Houlden et al. (1999)
GQ851933.1	Pc32	Lee et al. (2010)
GQ851934.1	Pc33	Lee et al. (2010)
GQ851935.1	Pc34	Lee et al. (2010)
GQ851936.1	Pc35	Lee et al. (2010)
GQ851937.1	Pc36	Lee et al. (2010)
GQ851938.1	Pc37	Lee et al. (2010)
GQ851939.1	Pc38	Lee et al. (2010)
GQ851940.1	Pc39	Lee et al. (2010)
KC505325.1	Pc43	Lee et al. (2013)
KF745869.1	Pc6	Seddon et al. (2014)
KF745871.1	Pc30	Seddon et al. (2014)
KF745872.1	Pc29	Seddon et al. (2014)
KF745874.1	Pc2	Seddon et al. (2014)
KF745875.1	Pc31	Seddon et al. (2014)
KJ530552.1	Pc46	Tsangaras et al. (2014)
KJ530555.1	Pc53	Tsangaras et al. (2014)
KX618862.1	Pc1	Neaves et al. (2016)
KX618863.1	Pc10	Neaves et al. (2016)
KX618864.1	Pc11	Neaves et al. (2016)
KX618865.1	Pc3	Neaves et al. (2016)
KX618866.1	Pc44	Neaves et al. (2016)
KX618867.1	Pc45	Neaves et al. (2016)
KX618868.1	Pc47	Neaves et al. (2016)
KX618869.1	Pc48	Neaves et al. (2016)
KX618870.1	Pc49	Neaves et al. (2016)
KX618871.1	Pc5	Neaves et al. (2016)
KX618872.1	Pc50	Neaves et al. (2016)
KX618873.1	Pc51	Neaves et al. (2016)
KX618874.1	Pc52	Neaves et al. (2016)
KX618875.1	Pc8	Neaves et al. (2016)
KX618876.1	Pc9	Neaves et al. (2016)

## Sheet: STable3
Table S3. Downsampling and calculation of theta coverage correction factor for contemporary and historic koala samples: We selected a historic koala genome (K_640803) and a contemporary koala genome (WGM043_327) with the highest coverage levels (16.8x and 12.3x, respectively) for downsampling to examine the impact of coverage on heterozygosity estimates. The historic sample was downsampled to 12.…
		sample name	theta	proportion	coverage
historic	12.3	K_640803_0.73	0.00203133	1	1	12.3
	3.075	K_640803_0.18	0.00286556	1.41068	1.41068	3.075
	5	K_640803_0.30	0.00252586	1.24345	1.24345	5
	6.15	K_640803_0.37	0.0023385	1.15122	1.15122	6.15
	7.34	K_640803_0.44	0.0022077	1.08682	1.08682	7.34
	9.84	K_640803_0.58	0.00207345	1.02074	1.02074	9.84
	3.075	K_640803_1.18	0.00286322	1.40953	1.40953	3.075
	5	K_640803_1.30	0.00252643	1.24373	1.24373	5
	6.15	K_640803_1.37	0.00234039	1.15215	1.15215	6.15
	7.34	K_640803_1.44	0.00220991	1.08791	1.08791	7.34
	9.84	K_640803_1.58	0.00702296	3.45732
	3.075	K_640803_2.18	0.00286131	1.40859	1.40859	3.075
	5	K_640803_2.30	0.00252488	1.24297	1.24297	5
	6.15	K_640803_2.37	0.00233859	1.15126	1.15126	6.15
	7.34	K_640803_2.44	0.00220806	1.087	1.087	7.34
	9.84	K_640803_2.58	0.00207372	1.02087	1.02087	9.84
		sample name	theta	proportion	coverage
contemporary	12.3	WGM043_327	0.00102937	1	12.3	1
	3.075	WGM043_327_0.25	0.000471077	0.486478	3.075	0.486478
	5	WGM043_327_0.4	0.000690573	0.713151	5	0.713151
	6.15	WGM043_327_0.5	0.000791106	0.81697	6.15	0.81697
	7.34	WGM043_327_0.6	0.000868182	0.896566	7.34	0.896566
	9.84	WGM043_327_0.8	0.000968341	0.940712	9.84	0.940712
	3.075	WGM043_327_1.25	0.000453135	0.46795	3.075	0.46795
	5	WGM043_327_1.4	0.000682812	0.705136	5	0.705136
	6.15	WGM043_327_1.5	0.000782209	0.807783	6.15	0.807783
	7.34	WGM043_327_1.6	0.000860236	0.888361	7.34	0.888361
	9.84	WGM043_327_1.8	0.000964618	0.937096	9.84	0.937096
	3.075	WGM043_327_2.25	0.000468285	0.483595	3.075	0.483595
	5	WGM043_327_2.4	0.000690766	0.71335	5	0.71335
	6.15	WGM043_327_2.5	0.000791467	0.817343	6.15	0.817343
	7.34	WGM043_327_2.6	0.000866611	0.894944	7.34	0.894944
	9.84	WGM043_327_2.8	0.000968081	0.94046	9.84	0.94046

## Sheet: STable4
Table S4. Theta coverage corrections for contemporary and historic koala samples using the calculated correction factor from STable 3.
age category	sample name	theta	coverage	proportion of 12.3x	corrected_theta	C95_low	C95_up
historic	K_640803_STO_1	0.00203207	16.7918	1.2082	0.00168189	0.00192829	0.00213586
	K_JM64_GER_1	0.00234059	11.3663	1.00477	0.00232948	0.00221981	0.00246137
	K_159224_GER_1	0.00190366	10.8435	1.00476	0.00189465	0.00180335	0.00200397
	K_582119_GER_1	0.00232766	9.57459	1.01905	0.00228414	0.00220562	0.0024497
	K_JM1875_GER_1	0.0021232	8.78583	1.03816	0.00204515	0.00200352	0.00224288
	K_1712121_LON_1	0.00591963	8.39548	1.05052	0.00563494	0.0056954	0.00614386
	K_2581107_LON_1	0.00203397	7.42745	1.08945	0.00186697	0.0019122	0.00215574
	K_1013_OSL_1	0.00189198	7.40925	1.0903	0.00173529	0.00177849	0.00200547
	K_5593.W1_SCOT_1	0.0024346	7.0283	1.10894	0.00219543	0.0022743	0.0025949
	K_J7209_GER_1	0.00244831	6.78585	1.12176	0.00218256	0.00230569	0.00259093
	K_449217_LON_1	0.00189399	6.54685	1.13512	0.00166854	0.00175805	0.00202993
	K_2581115_LON_1	0.00293398	6.10273	1.16186	0.00252524	0.00275935	0.00310861
	K_42903_NY_1	0.00704222	5.93359	1.1727	0.00600514	0.00677325	0.00731119
	K_2581111_LON_1	0.00249565	5.74951	1.1849	0.00210621	0.00233427	0.00265703
	K_1012_OSL_1	0.00182013	5.74425	1.18526	0.00153564	0.00168458	0.00195568
	K_2581110_LON_1	0.00199893	5.46081	1.2049	0.001659	0.00186447	0.00213339
	K_59714_LON_1	0.00154389	5.28537	1.21757	0.00126801	0.00140831	0.00167947
	K_2581113_LON_1	0.00264874	5.23474	1.2213	0.0021688	0.00248022	0.00281725
	K_J6480_GER_1	0.00312208	5.01538	1.23782	0.00252224	0.00293277	0.00331139
	K_2581109_LON_1	0.0024519	4.96976	1.24133	0.00197522	0.00228915	0.00261464
	K_65607_NY_1	0.00353094	4.95189	1.24271	0.00284131	0.00332622	0.00373565
	K_1739_GER_1	0.00337416	4.43166	1.28474	0.00262634	0.00317069	0.00357762
	K_2581108_LON_1	0.00236967	4.39069	1.28819	0.00183953	0.00220448	0.00253487
	K_551224215_LON_1	0.0054206	4.29784	1.2961	0.00418223	0.00516364	0.00567755
	K_2581112_LON_1	0.00225161	3.96648	1.32521	0.00169906	0.00207833	0.00242489
	K_2581114_LON_1	0.00199871	3.89065	1.33206	0.00150046	0.00183813	0.00215928
	K_786_GER_1	0.0031632	3.77782	1.3424	0.00235638	0.00295337	0.00337302
	K_582601_STO_1	0.00987055	3.73491	1.34637	0.00733124	0.00951801	0.0102231
	K_1015_OSL_1	0.00286574	3.41841	1.37638	0.00208208	0.00265337	0.0030781
	K_4_GER_1	0.00937053	2.9037	1.42789	0.0065625	0.00897318	0.00976788
	K_1868.2_SCOT_1	0.00281579	2.89467	1.42882	0.0019707	0.00258412	0.00304745
	K_22122917_LON_1	0.00755798	2.58497	1.46146	0.00517153	0.00721128	0.00790468
	K_65612_NY_1	0.00470176	2.54631	1.46562	0.00320804	0.0043775	0.00502603
	K_2510822_LON_1	0.010799	2.37814	1.48393	0.00727731	0.0103726	0.0112253
	K_N65609_NY_1	0.00544354	1.65298	1.56696	0.00347395	0.0050475	0.00583959
	K_65608_NY_1	0.00498163	1.5748	1.57631	0.00316031	0.00458873	0.00537452
	K_582119_STO_1	0.0124529	1.53352	1.58128	0.00787522	0.0118906	0.0130152
contemporary	WGM043_327_mito_1	0.00102937	12.2864	0.9478	0.00108606	0.000963454	0.00109528
	WGM043_330_mito_1	0.00111608	11.6917	0.942197	0.00118455	0.00104599	0.00118617
	WGM043_502_mito_1	0.00147517	11.3775	0.939747	0.00156975	0.00139426	0.00155607
	WGM043_465_mito_1	0.00125217	10.8624	0.936005	0.00133778	0.00118094	0.0013234
	WGM043_410_mito_1	0.000989109	10.7334	0.935058	0.0010578	0.0009246	0.00105362
	WGM043_310_mito_1	0.0015501	10.6344	0.934315	0.00165908	0.00146533	0.00163488
	WGM043_503_mito_1	0.00140221	10.5866	0.93395	0.00150138	0.001322	0.00148243
	WGM043_462_mito_1	0.00130356	10.562	0.93376	0.00139603	0.00123012	0.00137701
	WGM043_461_mito_1	0.001344	10.5605	0.933748	0.00143936	0.00126887	0.00141912
	WGM043_506_mito_1	0.00158144	10.5605	0.933748	0.00169365	0.00149414	0.00166874
	WGM043_869_mito_1	0.00158487	10.5387	0.933579	0.00169763	0.0014941	0.00167563
	WGM043_464_mito_1	0.00110397	10.5065	0.933326	0.00118283	0.00103905	0.00116888
	WGM043_326_mito_1	0.00103996	10.4644	0.932992	0.00111465	0.000970072	0.00110984
	WGM043_721_mito_1	0.00170915	9.91185	0.928016	0.00184172	0.00161594	0.00180236
	WGM043_886_mito_1	0.00129157	9.90662	0.927962	0.00139183	0.00120673	0.00137641
	WGM043_723_mito_1	0.00172513	9.86542	0.927534	0.00185991	0.00163172	0.00181854
	WGM043_384_mito_1	0.00167931	9.76285	0.926425	0.00181268	0.00158933	0.00176929
	WGM043_467_mito_1	0.00127472	9.35926	0.921384	0.00138348	0.00120106	0.00134838
	WGM043_877_mito_1	0.00128126	9.34857	0.921234	0.00139081	0.00119915	0.00136336
	WGM043_1368_mito_1	0.00158052	9.29078	0.920407	0.0017172	0.0014879	0.00167314
	WGM043_738_mito_1	0.00169142	8.83266	0.912781	0.00185304	0.00159681	0.00178603
	WGM043_331_mito_1	0.00124592	8.46639	0.905105	0.00137655	0.00116227	0.00132958
	WGM043_309_mito_1	0.00131183	8.35531	0.90246	0.00145362	0.00123258	0.00139108
	WGM043_875_mito_1	0.00103715	8.12486	0.896459	0.00115694	0.000957704	0.0011166
	WGM043_739_mito_1	0.00196067	5.6408	0.772404	0.0025384	0.00183795	0.00208339

## Sheet: STable5
Table S5. Mean genome-wide heterozygosity for 25 contemporary and 19 historic koala samples computed with angsd and R
individual	mean_heterozygosity
K_1012_OSL	0.000498804
K_1013_OSL	0.000482144
K_1015_OSL	0.000735782
K_159224_G	0.000436811
K_1712121_	0.00149213
K_1739_GER	0.000855635
K_1868.2_S	0.00063181
K_22122917	0.00301454
K_2510822_	0.00549261
K_2581107_	0.0005032
K_2581108_	0.000619062
K_2581109_	0.000659781
K_2581110_	0.000501407
K_2581111_	0.000597436
K_2581112_	0.000576716
K_2581113_	0.000643228
K_2581114_	0.000524176
K_2581115_	0.000620049
K_42903_NY	0.00319016
K_449217_L	0.000432705
K_4_GER	0.00381689
K_55122421	0.00207464
K_5593.W1_	0.000643491
K_582119_G	0.000597972
K_582119_S	0.00755841
K_582601_S	0.00530625
K_59714_LO	0.000607735
K_640803_S	0.000468443
K_65607_NY	0.00109229
K_65608_NY	0.0016562
K_65609_NY	0.00215787
K_65612_NY	0.00123115
K_786_GER	0.000735325
K_J6480_GE	0.000784782
K_J7209_GE	0.000602977
K_JM1875_G	0.000593342
K_JM64_GER	0.0007355
WGM043_136	0.000477784
WGM043_309	0.000487964
WGM043_310	0.000421254
WGM043_326	0.000284293
WGM043_327	0.000282781
WGM043_330	0.000296096
WGM043_331	0.000444474
WGM043_384	0.00045852
WGM043_410	0.000257134
WGM043_461	0.000356337
WGM043_462	0.00034027
WGM043_464	0.000298646
WGM043_465	0.000332706
WGM043_467	0.000356461
WGM043_502	0.000386634
WGM043_503	0.000415289
WGM043_506	0.000447868
WGM043_721	0.000456256
WGM043_723	0.000447792
WGM043_738	0.000474048
WGM043_739	0.00112434
WGM043_869	0.000442532
WGM043_875	0.000438856
WGM043_877	0.000440776
WGM043_886	0.000449639
